# Supplementary material for: Learning to Listen: Changes in Children’s Brain Activity Following a Listening Comprehension Intervention
Source: Behav Sci (Basel). 2024 Jul 10;14(7):585. doi: 10.3390/bs14070585 (PMC11273652; doi:10.3390/bs14070585)
Supplement: Supplementary file 1 [file behavsci-14-00585-s001.zip]

Archive with 1 entries (1 files):
- behavsci-2957471-supplementary.pdf
